# Supplementary material for: Quinoa for the Brazilian Cerrado: Agronomic Characteristics of Elite Genotypes under Different Water Regimes
Source: Plants (Basel). 2021 Aug 2;10(8):1591. doi: 10.3390/plants10081591 (PMC8401838; doi:10.3390/plants10081591)
Supplement: Supplementary file 1 [file plants-10-01591-s001.zip]

Archive with 6 entries (6 files):
- Figura S1.pdf
- Figure S2.PDF
- Figure S3.PDF
- Figure S4.PDF
- Table S1.pdf
- Table S2.pdf
